# Supplementary material for: Integrative genetic and immune cell analysis of plasma proteins in healthy donors identifies novel associations involving primary immune deficiency genes
Source: Genome Med. 2022 Mar 9;14:28. doi: 10.1186/s13073-022-01032-y (PMC8905727; doi:10.1186/s13073-022-01032-y)
Supplement: Supplementary file 1 — Additional file 1: Table S1. List of the 297 plasma proteins assayed. [file 13073_2022_1032_MOESM1_ESM.xlsx]

## Sheet: Legend
	Table S1: List of the 297 plasma proteins assayed
Protein	Protein name
ShortName	Recapitulative protein name
UniProt	Protein UniProt ID
Gene ID	Corresponding symbol

## Sheet: Table_S1
Protein	ShortName	UniProt	Gene ID
6Ckine	Ckine	O00585	CCL21
Adiponectin	Adiponectin	Q15848	ADIPOQ
Adrenomedullin	ADM	P35318	ADM
Aldose Reductase	Aldose_Reductase	P15121	AKR1B1
Alpha-1-acid glycoprotein 1	AGP_1	P02763	ORM1
Alpha-1-Antitrypsin	AAT	P01009	SERPINA1
Alpha-1-Microglobulin	A1Micro	P02760	AMBP
Alpha-2-Macroglobulin	A2Macro	P01023	A2M
Alpha-Fetoprotein	AFP	P02771	AFP
Amphiregulin	AR	P15514	AREG
Angiogenin	Angiogenin	P03950	ANG
Angiopoietin-1	ANG_1	Q15389	ANGPT1
Angiopoietin-2	ANG_2	O15123	ANGPT2
Angiopoietin-related protein 4	ANGPTL4	Q9BY76	ANGPTL4
Angiotensin-Converting Enzyme	ACE	P12821	ACE
Antileukoproteinase	ALP	P03973	SLPI
Antithrombin-III	AT_III	P01008	SERPINC1
Apolipoprotein A-I	Apo_A_I	P02647	APOA1
Apolipoprotein A-II	Apo_A_II	P02652	APOA2
Apolipoprotein B	Apo_B	P04114	APOB
Apolipoprotein C-I	Apo_C_I	P02654	APOC1
Apolipoprotein C-III	Apo_C_III	P02656	APOC3
Apolipoprotein D	Apo_D	P05090	APOD
Apolipoprotein E	Apo_E	P02649	APOE
Apolipoprotein H	Apo_H	P02749	APOH
Apolipoprotein(a)	Lp_a	P08519	LPA
AXL Receptor Tyrosine Kinase	AXL	P30530	AXL
B cell-activating factor	BAFF	Q9Y275	TNFSF13B
B Lymphocyte Chemoattractant	BLC	O43927	CXCL13
Beta Amyloid 1-42	AB_42	P05067	APP
Beta Amyloid 1-42	AB_40	P05067	APP
Beta-2-Microglobulin	B2M	P61769	B2M
Betacellulin	BTC	P35070	BTC
Beta-microseminoprotein	PSP94	P08118	MSMB
Bone morphogenetic protein 9	BMP_9	Q9UK05	GDF2
Brain-Derived Neurotrophic Factor	BDNF	P23560	BDNF
Cadherin-1	E_Cad	P12830	CDH1
Calbindin	Calbindin	P05937	CALB1
Cancer Antigen 125	CA_125	Q8WXI7	MUC16
Cancer Antigen 15-3	CA_15_3	P15941	MUC1
Cancer Antigen 19-9	CA_19_9	Q9BXJ9	NAA15
Carbonic anhydrase 9	CA_9	Q16790	CA9
Carcinoembryonic Antigen	CEA	P06731	CEACAM5
Carcinoembryonic antigen-related cell adhesion molecule 1	CEACAM1	P13688	CEACAM1
Carcinoembryonic antigen-related cell adhesion molecule 6	CEACAM6	P40199	CEACAM6
Cathepsin B (pro)	CTSB	P07858	CTSB
Cathepsin D	Cathepsin_D	P07339	CTSD
CD163	CD163	Q86VB7	CD163
CD27 antigen	CD27	P26842	CD27
CD40 Ligand	CD40_L	P29965	CD40LG
CD5 Antigen-like	CD5L	O43866	CD5L
Cellular Fibronectin	cFib	P02751	FN1
Ceruloplasmin	Ceruloplasmin	P00450	CP
Chemokine CC-4	HCC_4	O15467	CCL16
Chromogranin-A	CgA	P10645	CHGA
Ciliary Neurotrophic Factor	CNTF	P26441	CNTF
Clusterin	CLU	P10909	CLU
Collagen IV	Collagen_IV	P02462 (a1), P08572 (a2), Q01955 (a3), P53420 (a4), P29400 (a5), Q14031 (a6)	COL4A1, COL4A2, COL4A3, COL4A4, COL4A5, COL4A6
Complement C3	C3	P01024	C3
Complement Factor H	CFH	P08603	CFH
Complement Factor H – Related Protein 1	CFHR1	Q03591	CFHR1
C-Peptide	C_Peptide	P01308	INS
C-Reactive Protein	CRP	P02741	CRP
Cystatin-A	Cystatin_A	P01040	CSTA
Cystatin-B	Cystatin_B	P04080	CSTB
Cystatin-C	Cystatin_C	P01034	CST3
Decorin	Decorin	P07585	DCN
Dickkopf-related protein 1	DKK_1	O94907	DKK1
Dipeptidyl peptidase IV	DPPIV	P27487	DPP4
Dopamine beta-hydroxylase	DBH	P09172	DBH
Endoglin	Endoglin	P17813	ENG
Endostatin	Endostatin	P39060	COL18A1
EN-RAGE	EN_RAGE	P80511	S100A12
Eotaxin-1	Eotaxin_1	P51671	CCL11
Eotaxin-2	Eotaxin_2	O00175	CCL24
Eotaxin-3	Eotaxin_3	Q9Y258	CCL26
Epidermal Growth Factor	EGF	P01133	EGF
Epidermal Growth Factor Receptor	EGFR	P00533	EGFR
Epiregulin	EPR	O14944	EREG
Epithelial cell adhesion molecule	EpCam	P16422	EPCAM
Epithelial-Derived Neutrophil-Activating Protein 78	ENA_78	P42830	CXCL5
Erythropoietin	EPO	P01588	EPO
E-Selectin	E_Selectin	P16581	SELE
Factor VII	Factor_VII	P08709	F7
Fas Ligand	FasL	P48023	FASLG
FASLG Receptor	FAS	P25445	FAS
Fatty Acid-Binding Protein, adipocyte	FABP_adipocyte	P15090	FABP4
Fatty Acid-Binding Protein, heart	FABP_heart	P05413	FABP3
Fatty Acid-Binding Protein, liver	FABP_liver	P07148	FABP1
Ferritin	FRTN	P02794, P02792	FTH1, FTL
Fetuin-A	Fetuin_A	P02765	AHSG
Fibrinogen	Fibrinogen	P02671, P02675, P02679	FGA, FGB, FGG
Fibroblast Growth Factor 21	FGF_21	Q9NSA1	FGF21
Fibroblast growth factor 23	FGF_23	Q9GZV9	FGF23
Fibulin-1C	Fib_1C	P23142	FBLN1
Ficolin-3	Ficolin_3	O75636	FCN3
Follicle-Stimulating Hormone	FSH	P01225, P01215	FSHB, CGA
Galectin-3	Galectin_3	P17931	LGALS3
Gastric inhibitory polypeptide	GIP	P09681	GIP
Gelsolin	Gelsolin	P06396	GSN
Glucagon-like Peptide 1, total	GLP_1_total	P01275	GCG
Glucose-6-phosphate Isomerase	G6PI	P06744	GPI
Glutathione S-Transferase Mu 1	GST_M1	P09488	GSTM1
Granulocyte Colony-Stimulating Factor	G_CSF	P09919	CSF3
Granulocyte-Macrophage Colony-Stimulating Factor	GM_CSF	P04141	CSF2
Growth Hormone	GH	P01241	GH1
Growth/differentiation factor 15	GDF_15	Q99988	GDF15
Growth-Regulated alpha protein	GRO_alpha	P09341	CXCL1
Haptoglobin	Haptoglobin	P00738	HP
HE4	HE4	Q14508	WFDC2
Heat-Shock protein 70	HSP_70	P0DMV8	HSPA1A
Hemopexin	Hemopexin	P02790	HPX
Heparin-Binding EGF-Like Growth Factor	HB_EGF	Q99075	HBEGF
Hepatocyte Growth Factor	HGF	P14210	HGF
Hepatocyte Growth Factor receptor	HGF_receptor	P08581	MET
Hepsin	Hepsin	P05981	HPN
Human Chorionic Gonadotropin beta	hCG	P01233	CGB
Human Epidermal Growth Factor Receptor 2	HER_2	P04626	ERBB2
Immunoglobulin A	IgA	P01876, P01877	IGHA1, IGHA2
Immunoglobulin E	IgE	P01854	IGHE
Immunoglobulin M	IgM	P01871	IGHM
Insulin	Insulin	P01308	INS
Insulin-like Growth Factor-Binding Protein 1	IGFBP_1	P08833	IGFBP1
Insulin-like Growth Factor-Binding Protein 2	IGFBP_2	P18065	IGFBP2
Insulin-like Growth Factor-Binding Protein 7	IGFBP_7	Q16270	IGFBP7
Intercellular Adhesion Molecule 1	ICAM_1	P05362	ICAM1
Interferon alpha	IFN_alpha	P01562	IFNA1
Interferon gamma	IFN_gamma	P01579	IFNG
Interferon gamma Induced Protein 10	IP_10	P02778	CXCL10
Interferon-inducible T-cell alpha chemoattractant	ITAC	O14625	CXCL11
Interleukin-1 alpha	IL_1_alpha	P01583	IL1A
Interleukin-1 beta	IL_1_beta	P01584	IL1B
Interleukin-1 receptor antagonist	IL_1ra	P18510	IL1RN
Interleukin-1 receptor type 1	IL_1RI	P14778	IL1R1
Interleukin-1 receptor type 2	IL_1RII	P27930	IL1R2
Interleukin-10	IL_10	P22301	IL10
Interleukin-12 Subunit p40	IL_12p40	P29460	IL12B
Interleukin-12 Subunit p70	IL_12p70	P29459	IL12A
Interleukin-13	IL_13	P35225	IL13
Interleukin-15	IL_15	P40933	IL15
Interleukin-16	IL_16	Q14005	IL16
Interleukin-17	IL_17	Q16552	IL17A
Interleukin-18	IL_18	Q14116	IL18
Interleukin-18-binding protein	IL_18bp	O95998	IL18BP
Interleukin-2	IL_2	P60568	IL2
Interleukin-2 receptor alpha	IL_2_receptor_alpha	P01589	IL2RA
Interleukin-22	IL_22	Q9GZX6	IL22
Interleukin-23	IL_23	Q9NPF7	IL23A
Interleukin-3	IL_3	P08700	IL3
Interleukin-31	IL_31	Q6EBC2	IL31
Interleukin-4	IL_4	P05112	IL4
Interleukin-5	IL_5	P05113	IL5
Interleukin-6	IL_6	P05231	IL6
Interleukin-6 receptor	IL_6r	P08887	IL6R
Interleukin-6 receptor subunit beta	IL_6R_beta	P40189	IL6ST
Interleukin-7	IL_7	P13232	IL7
Interleukin-8	IL_8	P10145	CXCL8
Kallikrein 5	Kallikrein_5	Q9Y337	KLK5
Kallikrein-7	KLK_7	P49862	KLK7
Kidney Injury Molecule-1	KIM_1	Q96D42	HAVCR1
Lactoferrin	LTF	P02788	LTF
Lactoylglutathione lyase	LGL	Q04760	GLO1
Latency-Associated Peptide of Transforming Growth Factor beta 1	LAP_TGF_b1	P01137	TGFB1
Lectin-Like Oxidized LDL Receptor 1	LOX_1	P78380	OLR1
Leptin	Leptin	P41159	LEP
Leptin Receptor	Leptin_R	P48357	LEPR
Leucine-rich alpha-2-glycoprotein	LRG1	P02750	LRG1
Lipocalin-1	LCN1	P31025	LCN1
Luteinizing Hormone	LH	P01229, P01215	LHB, CGA
Macrophage Colony-Stimulating Factor 1	M_CSF	P09603	CSF1
Macrophage inflammatory protein 3 beta	MIP_3_beta	Q99731	CCL19
Macrophage Inflammatory Protein-1 alpha	MIP_1_alpha	P10147	CCL3
Macrophage Inflammatory Protein-1 beta	MIP_1_beta	P13236	CCL4
Macrophage Inflammatory Protein-3 alpha	MIP_3_alpha	P78556	CCL20
Macrophage Migration Inhibitory Factor	MIF	P14174	MIF
Macrophage-Derived Chemokine	MDC	O00626	CCL22
Macrophage-Stimulating Protein	MSP	P26927	MST1
Maspin	Maspin	P36952	SERPINB5
Mast/stem cell growth factor receptor	SCFR	P10721	KIT
Matrix Metalloproteinase-1	MMP_1	P03956	MMP1
Matrix Metalloproteinase-10	MMP_10	P09238	MMP10
Matrix Metalloproteinase-2	MMP_2	P08253	MMP2
Matrix Metalloproteinase-3	MMP_3	P08254	MMP3
Matrix Metalloproteinase-7	MMP_7	P09237	MMP7
Matrix Metalloproteinase-9	MMP_9	P14780	MMP9
Matrix Metalloproteinase-9, total	MMP_9_total	P14780	MMP9
Mesothelin	MSLN	Q13421	MSLN
MHC class I chain-related protein A	MICA	Q29983	MICA
Monocyte Chemotactic Protein 1	MCP_1	P13500	CCL2
Monocyte Chemotactic Protein 2	MCP_2	P80075	CCL8
Monocyte Chemotactic Protein 3	MCP_3	P80098	CCL7
Monocyte Chemotactic Protein 4	MCP_4	Q99616	CCL13
Monokine Induced by Gamma Interferon	MIG	Q07325	CXCL9
Myeloid Progenitor Inhibitory Factor 1	MPIF_1	P55773	CCL23
Myeloperoxidase	MPO	P05164	MPO
Myoglobin	Myoglobin	P02144	MB
Nerve Growth Factor beta	NGF_beta	P01138	NGF
Neurofilament heavy polypeptide	NF_H	P12036	NEFH
Neuronal Cell Adhesion Molecule	Nr_CAM	Q92823	NRCAM
Neuron-Specific Enolase	NSE	P09104	ENO2
Neuropilin-1	Neuropilin_1	O14786	NRP1
Neutrophil Activating Peptide 2	NAP_2	P02775	PPBP
Neutrophil Gelatinase-Associated Lipocalin	NGAL	P80188	LCN2
N-terminal prohormone of brain natriuretic peptide	NT_proBNP	P16860	NPPB
Omentin	Omentin	Q8WWA0	ITLN1
Osteocalcin	Osteocalcin	P02818	BGLAP
Osteopontin	Osteopontin	P10451	SPP1
Osteoprotegerin	OPG	O00300	TNFRSF11B
Pancreatic Polypeptide	PPP	P01298	PPY
Pancreatic secretory trypsin inhibitor	TATI	P00995	SPINK1
Paraoxonase-1	PON_1	P27169	PON1
Pepsinogen I	PGI	P20142	PGC
Periostin	Periostin	Q15063	POSTN
Peroxiredoxin-4	Prx_IV	Q13162	PRDX4
Phosphoserine Aminotransferase	PSAT	Q9Y617	PSAT1
Pigment Epithelium Derived Factor	PEDF	P36955	SERPINF1
Placenta Growth Factor	PLGF	P49763	PGF
Plasminogen Activator Inhibitor 1	PAI_1	P05121	SERPINE1
Platelet endothelial cell adhesion molecule	PECAM_1	P16284	PECAM1
Platelet-Derived Growth Factor BB	PDGF_BB	P01127	PDGFB
Progranulin	Progranulin	P28799	GRN
Prolactin	PRL	P01236	PRL
Prostasin	Prostasin	Q16651	PRSS8
Prostate Specific Antigen, total	tPSA	P07288	KLK3
Prostate-Specific Antigen, Free	PSA_f	P07288	KLK3
Protein DJ-1	DJ_1	Q99497	PARK7
Protein S100-A6	S100_A6	P06703	S100A6
P-Selectin	P_Selectin	P16109	SELP
Pulmonary and Activation-Regulated Chemokine	PARC	P55774	CCL18
Pulmonary surfactant-associated protein D	SP_D	P35247	SFTPD
Receptor for advanced glycosylation end products	RAGE	Q15109	AGER
Receptor tyrosine-protein kinase erbB-3	ErbB3	P21860	ERBB3
Resistin	Resistin	Q9HD89	RETN
Retinol-binding protein 4	RBP_4	P02753	RBP4
S100 calcium-binding protein B	S100_B	P04271	S100B
Sclerostin	Sclerostin	Q9BQB4	SOST
Secreted protein acidic and rich in cysteine	SPARC	P09486	SPARC
Serum Amyloid A Protein	SAA	P0DJI8	SAA1
Serum Amyloid P-Component	SAP	P02743	APCS
Sex Hormone-Binding Globulin	SHBG	P04278	SHBG
Sortilin	Sortilin	Q99523	SORT1
Squamous Cell Carcinoma Antigen-1	SCCA_1	P29508	SERPINB3
ST2	ST2	Q01638	IL1RL1
Stem Cell Factor	SCF	P21583	KITLG
Stromal cell-derived factor-1	SDF_1	P48061	CXCL12
Superoxide Dismutase 1, soluble	SOD_1	P00441	SOD1
T Lymphocyte-Secreted Protein I-309	I_309	P22362	CCL1
Tamm-Horsfall Urinary Glycoprotein	THP	P07911	UMOD
T-Cell-Specific Protein RANTES	RANTES	P13501	CCL5
Tenascin-C	TN_C	P24821	TNC
Tenascin-X	TN_X	P22105	TNXB
Tetranectin	Tetranectin	P05452	CLEC3B
Thrombin-Activatable Fibrinolysis	TAFI	Q96IY4	CPB2
Thrombomodulin	TM	P07204	THBD
Thrombospondin-1	Thrombospondin_1	P07996	THBS1
Thymus and activation-regulated chemokine	TARC	Q92583	CCL17
Thymus-Expressed Chemokine	TECK	O15444	CCL25
Thyroglobulin	TG	P01266	TG
Thyroid-Stimulating Hormone	TSH	P01215, P01222	CGA, TSHB
Thyroxine-Binding Globulin	TBG	P05543	SERPINA7
Tissue Inhibitor of Metalloproteinases 1	TIMP_1	P01033	TIMP1
Tissue Inhibitor of Metalloproteinases 2	TIMP_2	P16035	TIMP2
Tissue Inhibitor of Metalloproteinases 3	TIMP_3	P35625	TIMP3
Tissue type Plasminogen activator	tPA	P00750	PLAT
TNF-Related Apoptosis-Inducing Ligand Receptor 3	TRAIL_R3	O14798	TNFRSF10C
Transferrin receptor protein 1	TFR1	P02786	TFRC
Transforming Growth Factor beta-3	TGF_beta_3	P10600	TGFB3
Transthyretin	TTR	P02766	TTR
Trefoil Factor 3	TFF3	Q07654	TFF3
Tumor Necrosis Factor alpha	TNF_alpha	P01375	TNF
Tumor Necrosis Factor beta	TNF_beta	P01374	LTA
Tumor necrosis factor ligand superfamily member 12	Tweak	O43508	TNFSF12
Tumor necrosis factor ligand superfamily member 13	APRIL	O75888	TNFSF13
Tumor necrosis factor receptor 2	TNFR2	P20333	TNFRSF1B
Tumor Necrosis Factor Receptor I	TNF_RI	P19438	TNFRSF1A
Tyrosine kinase with Ig and EGF homology domains 2	TIE_2	Q02763	TEK
Urokinase-type Plasminogen Activator	uPA	P00749	PLAU
Urokinase-type plasminogen activator receptor	uPAR	Q03405	PLAUR
Vascular Cell Adhesion Molecule-1	VCAM_1	P19320	VCAM1
Vascular Endothelial Growth Factor	VEGF	P15692	VEGFA
Vascular endothelial growth factor D	VEGF_D	O43915	FIGF
Vascular Endothelial Growth Factor Receptor 1	VEGFR_1	P17948	FLT1
Vascular Endothelial Growth Factor Receptor 2	VEGFR_2	P35968	KDR
Vascular endothelial growth factor receptor 3	VEGFR_3	P35916	FLT4
Visceral adipose tissue – derived serpin A12	Vaspin	Q8IW75	SERPINA12
Visfatin	Visfatin	P43490	NAMPT
Vitamin D-Binding Protein	VDBP	P02774	GC
Vitamin K-Dependent Protein S	VKDPS	P07225	PROS1
von Willebrand Factor	vWF	P04275	VWF
YKL-40	YKL_40	P36222	CHI3L1
CD40 antigen	CD40	P25942	CD40
Pentraxin-3	PTX3	P26022	PTX3
Insulin-like Growth Factor Binding Protein 6	IGFBP6	P24592	IGFBP6
Insulin-like Growth Factor Binding Protein 3	IGFBP_3	P17936	IGFBP3
Insulin-like Growth Factor Binding Protein 4	IGFBP4	P22692	IGFBP4
Insulin-like Growth Factor-Binding Protein 5	IGFBP5	P24593	IGFBP5
Serotransferrin	Transferrin	P02787	TF
